# Supplementary material for: Integration of Cell-Free DNA End Motifs and Fragment Lengths Can Identify Active Genes in Liquid Biopsies
Source: Int J Mol Sci. 2024 Jan 19;25(2):1243. doi: 10.3390/ijms25021243 (PMC10815977; doi:10.3390/ijms25021243)
Supplement: Supplementary file 1 [file ijms-25-01243-s001.zip]

Archive with 1 entries (1 files):
- ijms-2797735-supplementary.pdf
